# Supplementary material for: Career interest and perceptions of nephrology: A repeated cross-sectional survey of internal medicine residents
Source: PLoS One. 2017 Feb 16;12(2):e0172167. doi: 10.1371/journal.pone.0172167 (PMC5313227; doi:10.1371/journal.pone.0172167)
Supplement: S1 File — (XLSX) [file pone.0172167.s003.xlsx]

## Sheet: final data set
SURVEY_ID	SPEC_OTH1	SPEC_OTH2	SPEC_OTH3	FACILITY	RESIDENCY_YR	SEX	INT_GRAD	SPECIALTY_1	SPECIALTY_2	SPECIALTY_3	SPECIALTY_INTEREST	SPECIALTY_DECISION	RES_ROTATION	MS_ROTATION	FELLOW_PROGRAM	PERCEPTION_INTEREST	PERCEPTION_UNAPPEAL	PERCEPTION_COMPLEX	PERCEPTION_PREP	PERCEPTION_MENTOR	PERCEPTION_ROTATION	PERCEPTION_PAY	PERCEPTION_PROC	PERCEPTION_HOURS	PERCEPTION_WORK	PERCEPTION_CALLS	PERCEPTION_WKND	IMPACT_INTEREST	IMPACT_UNAPPEAL	IMPACT_COMPLEX	IMPACT_PREP	IMPACT_MENTOR	IMPACT_ROTATION	IMPACT_PAY	IMPACT_PRCO	IMPACT_HOURS	IMPACT_WORK	IMPACT_CALLS	IMPACT_WKND	EXP_DIDACTICS	EXP_MS_ROTATIONS	EXP_MENTOR	EXP_RES_ROTATION	EXP_PERSONAL	EXP_INTERACTION	SURVEY_TYPE	neph_interest	neph_interest2	PERCEPTION_INTEREST2
L10Pre				0	1	0	0	3	9	1	3	2	0	1	1	0	0	1	2	1	1	1	1	2	1	2	2													1	1	1	1	0	1	1	1	2	1
L11Pre				0	1		1	1	7	2	3	2	0	1	1	1	1	1	1	1	2	1	2	1	1	2	2													2	2	2	1	2	2	1	0	4	1
L12Pre				0	1	0	1	7	1	5	3	2	0	0	1	1	1	4		3	4	2	2	2	2	2	2	1	0		0		0							1	1	2	2	2	2	1	0	4	1
L13Pre				0	2	1	0				4	3	1	0	0	1	1	1	3	1	1	1	1	3	3	3	3													1	2	2	2	2	2	1			1
L14Pre				0	1	1	0	12	10	7	3		0	1	0	1	1	1	3	0	2	1	3	2	2	3	1							1	0	2	2	2	2	1	1	2	2	0	2	1	0	4	1
L15Pre				0	2	0	0	8	11		3	3	1	0	0	1	2	1	1	0	0	2	3	2	1	2	3	0	0	0	0	0	0	0	1	0	0	1	1	0	2	1	2	0	0	1	0	4	1
L16Pre				0	1	0	0	1			1	1	0	0	1	2	3	3	1	0	2	2	1	2	2	2	2													1	2	2	2	2	2	1	0	4	2
L17Pre				0	1	1	0	3	8	11	4	3	0	1	0	2	3	3		3	3	1	2	3	2	3	3	0	0	1		1	1	0	0	0	0	0	0	1	1	1	1	1	1	1	0	4	2
L18Pre				0	2	0	0	11	8	1	4	3	1	0	0	0	1	2	1	0	2	2	2	2	2	3	2	0	0	0	0	0	0	0	0	0	0	0	0	1	2	2	2	1	1	1	0	4	1
L19Pre				0	2	1	0	12			1	1	1	1	1	0	1	1	2	0	0	1	2	2	2	2	2													0	1	2	1	2	0	1	0	4	1
L1Pre				0	1	0	1	9	8	6	4	3	1	0	0	0	1	2	1	1	1	1	2	3	2	2	2													2	2	2	2	1	1	1	1	1	1
L20Pre				0	1	1	0	8	12	11	4	4	0	1	0	1	1	2	2	1	0	2	2	2	3	3	3													2	1	2	2	2	2	1	0	4	1
L21Pre				0	2	1	1	11			4	3	1	1	0	0	1	2	1	0	0	3	1	3	2	3	2	0	0	0	0	0	0	1	0	1	0	1	1	2	2	2	2	0	1	1	0	4	1
L22Pre				0	3	1	0	9			3	3	1	1	1	1	1	1	2	0		2	2	3	2	3	3	2	1	1	0	2		0	0	1	0	1	0	0	2	2	2	0	0	1	1	1	1
L23Pre				0	2	1	0	8	3	11	3	3	1	0	0	1	3	2	1	1	1	2	2	2	2	2	2							1	0	0	1	1	1	0	1	2	1	0	0	1	0	4	1
L24Pre				0	1	1	0	3	11		3	3	0	1	0	4	1	1	1	0	1	2	3	2	2		3	1	0	0	0	0	0	0	0	0	0	0	1	2	2	1	2	0	2	1	0	4	3
L25Pre				0	3	0	0	9	8	11	2	3	1	1	0	0	1	2	1	0	1	2	1	2	2	2	2	0	0	1	0	0	0	0	1	1	1	1	1	1	2	2	2	0	1	1	1	1	1
L26Pre				0	1	1	1	1	8		1	1	1	0	1	0	0	1	1	0	0	0	1	1	1	1	1	0	0	1	0	0	0	0	0	0	0	0	0	1	1	2	2	0	1	1	0	4	1
L27Pre				0	2	0	1	7	2		4	4	1	0	0	1	1	2	4	1	0	2	1	1	1	1	1	1	1	1	0	0	0	0	0	0	0	0	0	0	2	2	2	1	1	1	0	4	1
L28Pre				0	2	0	0	3	8	11	4	3	1	0	0	0	2	1	3	2	1	3	1	3	3	4	2													1	0	2	2	2	0	1	0	4	1
L29Pre	1			0	2	1	1	13					1	0	0	0	0	3	3	1	1	2	3	2	2	3	2	0	0	0	0	0	0	0	0	0	0	0	0	0	0	0	0	0	0	1	0	4	1
L2Pre				0	2	1	0	7	9	4	1	1	1	1	1	0	2	1	2	0	1	2	2	2	2	1	2													1	2	2	2	2	1	1	1	2	1
L30Pre				0	2	1	0	2	8	1	4	3	1	0	0	1	2	2	3	0	0	1	3	1	1	1	1	0	1	1	1	0	0	0	2	0	0	0	0	0	1	2	2	0	1	1	0	4	1
L31Pre				0	3	1	0	10			4	3	1	0	0	3	3	3	3	2	1	2	2	3	2	2	2	1	1	0	0	1	1	0	0	0	0	1	0	0	1	2	2	0	0	1	0	4	3
L32Pre				0																																										1
L33Pre				0	3	0	0	12			3	3	1	1	0	2	2	3	2	3	1	2	3	3	1	3	2	1	1	1	1	2	0	0	0	2	0	2	0	0	2	2	2	0	2	1	0	4	2
L34Pre				0	3	0	1	8			4	3	1	0	0	1	2	1	3	0	1	2	2	3	2	3	3													0	0	1	1	0	0	1	0	4	1
L3Pre				0	3	1	0	1			3	2	1	1	1	1	1	1	0	0	0	2	3	3	2	3	2	1	1	0	0	0	0	0	1	1	0	1	0	2	2	2	1	0	1	1	0	4	1
L4Pre				0	2	1	0	7	8		4	3	1	0	0	0	0	3	1	0	1	2	3	3	2	3	3	0	1	0	0	0	0	0	0	2	0	2	1	0	1	2	2	0	2	1	0	4	1
L5Pre				0	1	0	0	1	2		3	3	0	1	1	0	1	1	3	1	1	3	3	1	1	1	1													1	1	1	1	1	1	1	0	4	1
L6Pre				0	3	1	0	8			4	3	1	0	0	0	0	3	1	0	0	4	3	3	2	3	4	0	0					2						0	0	2	2	2	2	1	0	4	1
L7Pre				0	1	1	1	4	8		3	4	0	1	0	1	3	3	3	0	3	1	1	1	1	1	1		2	1	0	1	1	0	0	0	0	1	1	0	2	1	1	0	0	1	0	4	1
L8Pre				0	1	1	0	8			3	2	1	0	0	1	1	2	2	1	1	2	3	2	2	2	2	0	0	0	0	0	0	0	0	0	0	0	0	1	2	1	1	0	0	1	0	4	1
L9Pre				0	2	0	0	8	7	1	3	3	1	0	0	0	0	2	3	0	0	2	3	2	3	1	1	0	1	0	0	1	0	1	1	0	1	1	0	0	2	1	2	2	0	1	0	4	1
m10Pre				1	1	1	0	5			3	2	0	1	1	1	3	1	3	1	3	2	4	4	2	4	4	0	1	0	1	0	1	0	2	2	0	2	2	1	2	2	1	0	1	1	0	4	1
m11Pre				1	1	1	0	11			2	2	0	0	0	1	3	1	1	1	3	2	2	2	2	3	3	0	0	0	0	0	1	0	0	1	0	1	1	2	2	2	2	1	0	1	0	4	1
m12Pre				1	2	0	0	8	11		4	3	1	1	0	0	1	1	2	0	0	1	3	1	2	2	2													0	0	1	2	1	0	1	0	4	1
m13Pre				1	2	0	0	5			3	2	0	0	1	2	2	2	2	2	2	2	2	2	2	2	2	0	0	0	0	0	0	0	0	0	0	0	0	1	1	1	1	1	1	1	0	4	2
m14Pre				1	2	0	0	1			1	1	1	0	1	0	4	2	1	0	1	2	3	2	2	3	3								2	2	0	2	2	1	1	1	1	1	1	1	0	4	1
m15Pre				1	1	0	0	3			3	2	1	1	1	0	3	1	2	1	3	3	3	3	3	3	4		0	1	0	0		1	0	2	2	2	2	1	2	2	1	1	1	1	0	4	1
m16Pre				1	2	0	0	8	11	3	3	3	0	0	0	0	1	0	0	0	0	2	1	1	1	2	2	0	0	0	0	0	0	0	0	0	0	0	0	1	2	1	1	2	0	1	0	4	1
m17Pre				1	1	0	0	9	8	1	4	3	1	1	1	0	0	1	1	0	1	2	1	1	2	2	2																			1	1	1	1
m18Pre	1			1	2	0	0	13			4	3	0	1	1	0	2	2	2	0	4	2	3	3	3	2	2	0	0	1	1	0		1	0	1	1	1	1	1	1	1	1	0	1	1	0	4	1
m19Pre				1	1	0	0	7			3	2	0	0	1	0	0	1	1	0	3	2	1	2	2	2	3													0	2	2	1	0	2	1	0	4	1
m1Pre				1	1	0	0	1			2	3	0	0	1	1	1	2	1	0	3	1	1	1	1	1	1	0	0	0	0	0	1	1	0	0	0	0	1	2	2	2	2	1	2	1	0	4	1
m20Pre				1	3	0	0	5	9	11	1	2	1	0	1	0	1	1	1	0	0	2	1	2	2	2	2	1	0	0	0	0	0	1	0	1	0	0	0	1	2	2	1	2	1	1	1	2	1
m21Pre				1	3	1	0	1			4	3	1	1	0	1	3	3	1	0	0	2	3	2	3	3	2	0	1	1	0	0	0	0	0	0	1	1	0	0	0	2	2	0	2	1	0	4	1
m22Pre				1	3	0	0	1			4	3	1	0	0	0	0	0	0	0	0	2	2	1	1	1	2	0	1	0	0	0	0	1	0	0	0	0	0	0	0	2	2	0	0	1	0	4	1
m23Pre	1			1	3	0	0	13			4	3	1	0	0	3	4	2	2	2	2	2	2	2	2	2	2	0	0	0	0	0	0	0	0	0	0	0	0	0	0	2	2	1	1	1	0	4	3
m24Pre				1	3	1	0	3	7	8	4	3	1	0	1	1	1	3	3	0	1	2	0	0	0	0	0	0	0	1	0	0	0	0	0	0	0	0	0	1	0	2	1	2	1	1	0	4	1
m2Pre				1	3	1	0	2			4	3	1	1	1	1	1	2	1	0	1	2	2	2	2	3	3	0	0	0	0	0	0	0	0	0	0	1	1	1	1	1	1	2	2	1	0	4	1
m3Pre				1																																										1
m4Pre				1	2	1	0	7			1	1	0	0	0	1	1	1	1	1	1	1	1	3	1	1	3													0	0	0	0	0	0	1	0	4	1
m5Pre				1	1	0	0	3	8	1	3	4	1	1	1	0	3	2	1	0	1	2	1	2	1	1	3	1	1	1	1	1	1	1	1	1	1	1	1	1	1	2	1	0	1	1	0	4	1
m6Pre				1	1	0		1	9		4	4	0	0	1	0	0	1	1	0	1	1	2	3	2	3	4	1	0	0	0	2	0	0	0	1	0	1	1	1	1	2	2	1	2	1	1	2	1
m7Pre				1	2	0	0	8			4	4	1	0	0	1	3	1	1	0	1	2	3	3	2	3	3	0	1	0	0	0	0	0	0	1	0	1	1	1	2	2	2	1	1	1	0	4	1
m8Pre				1	3	1	0	11			1	3	1	0	1	0	0	1	0	0	0	0	0	0	0	0	0	0	0	0	0	0	0	0	0	0	0	0	0	2	2	2	2	1	0	1	0	4	1
m9Pre				1	1	0	0	1			3	2	0	0	0	0	1	2	2		3	2	2	2	2	2	2													1	1	2	1	0	0	1	0	4	1
L10Post				0	1	1	0	2	8	11	3	3	0	0	0	0	0	1	3	0	1	2	3	1	1	1	3	1	2	0	1	0	0	0	0	0	0	0	0	1	2	2	2	1	0	2	0	4	1
L11Post				0	1	0	0	12			4	4	0	1	0	0	2	2	2	0	2	3	3	3	3	3	3	1	1	1	1	1	1	1	1	1	1	1	1	0	1	0	1	0	1	2	0	4	1
L12Post				0	1	0	1	1			4	3	0	1	1	2	3	3	3	3	3	3	3	3	3	2	2	1	1	1	1	1	1	1	1	1	1	1	1	1	1	1	1	1	1	2	0	4	2
L13Post				0	2	1	0	1	10	8	2	3	1	1	0	1	1	1	1	0	1	1	3	1	1	1	1	0	0	1	0	0	0	0	0	0	0	0	0	1	1	2	2	0	1	2	0	4	1
L14Post				0	1	0	0	12	3	4	4	3	0	1	0	1	3	1	2	1	0	2	2	2	2	3	2	1	2	1	1	0	0	0	0	0	1	1	1	0	2	2	2	0	1	2	0	4	1
L15Post				0	2	0	0	2			3	2	0	1	0	0	1	1	3	0	1	2	0	1	1	0	2	1	0	0	0	0	1	0	1	0	0	1	0	0	1	2	1	0	2	2	0	4	1
L16Post				0	1	0	1	1	2	7	3	3	0	0	0	0	0	3	1	0	2	2	1	2	2	2	2	0	0	0	0	0	0	0	0	0	0	0	0	1	2	2	1	0	1	2	0	4	1
L17Post				0	1	1	0	7	12		3	4	0	1	1	1	1		1	2	3	1	2	2	2	3	2	1	0	1	0	0	1	0	0	0	0	0	0	1	2	2	1	0	0	2	0	4	1
L18Post				0	2	0	0	2			3	3	0	1	0	3	1	1	2	1	1	1	1	1	1	1	1	0	0	0	0	0	0	0	0	0	0	0	0	1	1	0	2	0	1	2	0	4	3
L19Post				0	1	1	0	8	5	11	4	4	0	1	1	1	1	3	4	2	1	3	2	3	2	2	3	0	0	1	1	1	1	1	0	1	0	1	1	1	1	1	1	0	0	2	0	4	1
L1Post				0	3	0	0	9			4	3	1	1	1	1	2	3	1	1	1	2	2	3	3	3	2	0	0	0	0	0	0	0	0	0	0	0	0	1	1	1	1	0	2	2	1	1	1
L20Post				0	2	0	0	5	2		3	3	1	1	0	1	2	2	2	1	1	2	1	2	2	3	2	2	1	1	0	2	1	1	1	1	0	1	1	0	1	2	2	0	1	2	0	4	1
L21Post				0	2	0	0	12	9	8	4	3	0	0	0	0	1	2	2	1	3	3	3	3	2	3	2	2	1	1	1	2	1	1	1	1	0	1	1	1	0	2	2	1	2	2	1	2	1
L22Post				0	3	1	0	11			1	3	1	0	0	2	1	3	1	0	0	2	2	2	1	2	2	0	0	0	0	0	0	0	0	0	0	0	0	1	2	2	2	1	0	2	0	4	2
L23Post				0	3	1	0	8			3	2	1	1	0	1	2	3	1	0	0	2	0	0	1	2	1	0	0	0	0	0	0	0	0	0	0	0	0	1	2	2	1	0	0	2	0	4	1
L24Post				0	3	0	0	4			2	3	1	1	0	1	1	2	1	0	0	1	1	3	2	2	3	0	0	0	0	0	0	0	0	0	0	0	0	0	1	2	2	0	2	2	0	4	1
L25Post			nephrology	0	2	0	0	11	8	13	4	4	1	0	1	0	2	1	2	0		3	1	1	2	1	2	0	0	0	0	0	0	1	0	1	0	0	0	1	0	2	2	2	2	2	0	4	1
L26Post				0	1	1	0	7	12	8	3	3	0	1	0	2	3	2	1	1	1	2	1	2	1	2	2	1	2	0	0	0	0	0	0	0	0	0	0	0	1	1		0	0	2	0	4	2
L27Post				0	2	0	0	1	8	4	3	3	1	0	1	3	0	3	2	3	0	2	3	1	1	3	3	2	0	1	0	1	0	0	0	0	0	1	0	1	2	0	1	2	0	2	0	4	3
L28Post				0	3	0	0	2			3	3	0	0	0	2	3	3	2	1	3	2	1	2	2	2	2	0	1	1	0	0	0	0	0	0	0	0	0	0	2	1	1	0	1	2	0	4	2
L29Post				0	1	1	0	1	9		1	2	0	1	0	0	0	0	0	0	0	0	0	0	0	0	0													0	0	1	1	2	1	2	1	2	1
L2Post				0	3	0	0	11	8		4	3	1	0	0	1	2	3	2	1	2	2	2	2	2	2	3	0	0	0	0	0	0	0	0	0	0	0	0	0	1	1	2	0	0	2	0	4	1
L30Post				0	3	1	1	7			1	1	1	0	0	1	1	3	0	0	1	0	1	1	1	1	1	0	1	1	0	0	0	0	0	0	0	0	0	2	2	2	0	2	2	2	0	4	1
L31Post				0	1	1	0	1	8		1	1	0	1	0	1	2	2	3	0	2	2	2	2	2	2	2	1	1	1	1	1	1	0	1	1	1	1	1	0	0	2	2	2	1	2	0	4	1
L32Post				0	1	0	0	1			1	2	0	0	0	1	3	4	4	3	3	0	0	0	0	0	0	2	1	2	0	1	1	0	0	0	0	0	0	0	1	2	1	0	1	2	0	4	1
L33Post				0	3	1	0	3			3	3	1	0	0	2	1	3	3	0	1	2	2	2	2	2	2	2	1	2	2	0	0	0	0	0	0	0	0	2	1	2	2	1	0	2	0	4	2
L34Post				0	3	0	0	5	8	11	3	3	1	1	0	1	1	1	1	1	1	1	1	1	1	1	1	1	0	0	0	0	0	0	0	0	0	0	0	0	1	2	1	1	1	2	0	4	1
L35Post				0	3	1	0	4			4	3	1	0	0	1	3	2	1	0	1	2	2	1	1	1	1	0	1	0	0	1	1	0	0	1	0	1	1	1	0	2	2	0	0	2	0	4	1
L36Post				0	2	1	0	10			3	3	0	0	1	2	2	2	1		0	1	1	1	1	1	1													1	2	2	2	2	2	2	0	4	2
L37Post	sports medicine			0	3	0	0	13			4	3	1	0	0	3	3	2	2	0	1	1	1	2	1	1	2	1	1	0	0	1	1	0	0	1	0	1	0	1	0	2	1	1	2	2	0	4	3
L38Post				0	3	0	0	7			4	3	1	1	0	0	2	0	1	1	0	3	2	2	2	0	2	1	1	1	1	1	1	0	0	0	0	0	0	0	0	0	1	0	1	2	0	4	1
L39Post				0	1	1	1	7	4	3	1	1	0	1	1	0	2	1	1	1	1	1	0	1	1	3	3													0	2	2	2	1	2	2	0	4	1
L3Post				0	1	0	0	7	12	4	3	2	0	0	1	2	1	1	1	1	2	1	1	2	2	1	1	1	1	0	1	1	0	1	0	1	0	1	0	0	0	1	1	1	2	2	0	4	2
L40Post				0	2	0	1	1			1	2	0	0	0	2	3	3	3	2	2	2	2	2	2	2	3	1	1	1	1	1	1	1	1	1	1	1	1	0	1	2	1	0	0	2	0	4	2
L41Post				0	3	0	0	11			3	3	1	0	1	1	1	3	1	1	1	1	3		2	2	2	1	1	1	0	0	1	0	0	0	0	0	0	1	2	2	2	0	0	2	0	4	1
L42Post				0	3	1	0	11			2	2	1	1	0																															2	0	4
L43Post				0	2	1	0	1	8		2	3	0	0	1	1	1	3	2	4	4	1	1	3	2	2	1	1	1	2	1	2	2	0	0	1	0	1	0	1	1	2	2	1	2	2	0	4	1
L4Post				0	1	1	1	3	9	4	3	4	0	0	0	0	1	2	1	1	1	3	3	3	2	3	3	2	1	1	1	1	1	1	1	1	1	1	1	1	1	2	2	1	2	2	1	2	1
L5Post				0	3	0	1	1			4	3	1	0	1	0	1	1	2	1	1	2	3	2	2	2	2													1	1	2	2	1	1	2	0	4	1
L6Post				0	2	1	0	12			4	3	1	0	0	1	1	1	1	1	1	2	2	2	2	2	2													1	1	1	2	1	1	2	0	4	1
L7Post				0	3	0	0	9			3	3	1	1	0	0	0	0	2	0	0	0	0	0	0	0	0	0	0	0	0	0	0	0	0	0	0	0	0	2	2	2	2	0	1	2	1	1	1
L8Post				0	2	0	0	1	3	9	3	3	1	1	0	0	1	1	1	1	1	3	2	3	3	2	2	2	0	0	1	2	2	1	0	1	0	1	0	1	2	2	2	0	1	2	1	3	1
L9Post				0	1	0	0	12	5	11	3	4	0	1	0	1	2		1	1	1	1	1	3	0	1	3	0	0	1	0	2	0	0	0	1	1	0	0	0	1	2	1	1	0	2	0	4	1
m10Post				1	3	0	1	5	2	1	1	2	1	0	1	0	3	1	1	0	0	3	3	1	1	0	1	0	1	0	1	0	0	1	2	0	0	0	0	1	1	2	1	0	2	2	0	4	1
m11Post				1	2	1	0	7	2		3	4	0	0	1	1	3	1	2	1	1	3	3	2	2	2	2	1	1	1	1	1	1	1	2	2	2	2	2	1	2	2	2	0	1	2	0	4	1
m12Post				1	2	0	0	1			2	3	0	1	0	4	1	3	3	3	0	4	2	2	2	2	3	1	0	0	0	0	1	2	0	2	1	0	1	1	1	2	2	0	1	2	0	4	3
m13Post				1	1	0	0	8	9	5	4	4	1	0	0	0	0	1	1	0	4	3	2	2	3	2	3	2	2	1	0	2	2	1	0	1	0	0	0	1	2	2	2	0	1	2	1	2	1
m14Post				1	1	0	1	8	2	11	4	4	0	0	0	1	3	2	3	1	3	3	3	3	2	3	3	0	1	0	0	1	0	1	0	1	0	1	1	1	1	2	2	0	1	2	0	4	1
m15Post				1	3	0	0	2			2	2	1	0	1	0	1	1	3	4	1	2	1	2	2	2	1	0	0	0	0	0	0	1	0	0	0	0	0	1	1	2	2	1	2	2	0	4	1
m16Post				1	3	0	0	8			2	3	1	0	0	1	2	2	3	1	0	2	2	2	2	2	2	1	0	0	1	0	1	0	0	0	0	0	0	0	0	0	1	0	0	2	0	4	1
m17Post				1	3	0	0	1	8	3	4	3	0	0	1	0	1	2	2	1	1	2	1	1	1	1	2	1	1	0	0	0	0	0	0	0	0	0	0	0	2	2	2	2	1	2	0	4	1
m18Post				1	3	0	0	2			3	3	0	1	1	1	1	1	1	1	1	2	1	2	2	2	2													1	1	1	1	1	1	2	0	4	1
m19Post				1	3	0	0	11			4	3	0	0	0	0	1	2	1	2	3	1	1	3	1	3	3	1	1	1	1	0	0	0	0	1	0	1	1	0	0	2	1	0	1	2	0	4	1
m1Post				1	1	0	1	4	1	2	1	4	0	0	0	2	2	1	1	0	1	2	1	2	2	2	2	2	1	0	0	0	1	0	1	1	0	1	1	1	2	2	2	1	2	2	0	4	2
m20Post				1	2	1	1	2	7	10	4	4	0	0	1	1	1	4	3	1	4	2	3	3	3	3	3	0	1	2	2	0	2	1	0	2	2	2	1	1	1	2	2	2	2	2	0	4	1
m21Post				1	1	0	0	3	9	7	4	4	0	0	0	2	1	2	2	2	3	2	2	1	2	1	3	0	0	0	0	0	1	0	0	1	0	1	0	0	2	1	2	0	0	2	1	2	2
m22Post				1	3	1	0	5			3	2	0	0	0	1	1	1	2	1	1	1	2	2	1	1	1	0	0	0	0	0	0	0	0	0	0	0	0	1	2	2	1	1	2	2	0	4	1
m23Post				1	2	0	0	5	8	1	1	3	0	0	1	1	1	2	1	0	0	1	2	2	3	2	2	0	0	0	0	0	0	0	0	0	0	0	0	2	2	1	2	0	1	2	0	4	1
m24Post				1	1	1	0	7			2	4	0	0	0	1	2	2	3	3	3	2	2	2	2	1	2	1	1	1	1	1	1	0	0	0	0	0	0	1	2	2	1	2	1	2	0	4	1
m25Post				1	2	0	0	1	8	11	3	3	0	0	0	2	2	1	2	1	3	1	2	2	1	1	1	0	0	0	0	0	1	0	0	0	0	0	0	0	2	2	2	0	1	2	0	4	2
m26Post				1	1	0	0	5	3	2	3	4	0	0	1	0	1	2	1	3	1	1	1	2	1	2	2	0	0	1	0	2	0	0	0	0	0	0	0	1	2	2	2	2	2	2	0	4	1
m27Post				1	2	0	0	5	1	7	1	1	0	0	0	1	2	1	1	1	2	3	3	2	1	2	2	0	2	0	0	1	1	1	1	0	0	0	0	1	0	0	0	0	1	2	0	4	1
m28Post				1	1	0	0	9	8		4	3	1	1	1	0	0	0	1	0	0	1	1	2	2	2	1	2	2	2	2	2	2	0	0	0	0	0	0	2	2	2	2	0	1	2	1	1	1
m29Post				1	1	0	0	8	11	1	3	4	0	0	0	1	2	2	1	2	1	2	1	3	1	2	2	1	1	0	0	1	1	1	1	1	0	1	1	1	2	2	1	1	0	2	0	4	1
m2Post				1	2	0	0	11	8	9	1	1	1	0	0	0	0	1	1	0	0	1	1	1	1	1	2	0	0	0	0	0	0	0	0	1	0	0	0	1	2	2	1	2	1	2	1	3	1
m30Post				1	1	0	0	1			3	2	0	0	1	1	1	2	1	1	1	2	3	1	2	2	2	1	0	1	1	0	0	0	1	1	0	0	1	1	2	2	2	1	2	2	0	4	1
m3Post				1	1	0	1	9	1	11	3	3	1	1	0	0	1	2	2	0	0	2	1	1	1	1	1													1	2	2	2	1	2	2	1	1	1
m4Post				1	2	1	0	4			2	2	1	1	0	0	1	1	0	0	0	1	2	1	2	1	1	0	0	0	0	0	0	0	0	0	0	0	0	2	2	2	2	0	0	2	0	4	1
m5Post				1	3	0	0	5			3	2	0	0	1	1	1	3	1	1	1	1	1	1	1	3	3	1	0	1	0	2	2	1	2	1	0	1	0	1	1	2	2	0	1	2	0	4	1
m6Post				1	3	1	0	2			4	3	0	0	1	0	1	1	4	0	2	1	2	2	2	2	2	1	1	0		1		0	0	0	0	0	0	1	0	2	1	0	1	2	0	4	1
m7Post				1	2	1	0	5	8	13	2	2	0	0	0	4	4	4	2	4	4	2	2	2	2	2	2													0	0	0	1	2	0	2	0	4	3
m8Post				1	3	0	0	1			4	3	1	1	1	2	2	1	1	1	0	3	3	2	2	2	2	2	1	1	1	1	1	1	1	1	0	0	0	1	1	2	2	1	2	2	0	4	2
m9Post				1	2	1	1	2			3	3	1	0	0	2	0	2	3	0	0	2	2	1	1	1	2	2	1	0	0	1	1	2	0	2	1	2	0	1	2	2	2	1	1	2	0	4	2
[truncated: 11 more columns]
